# Supplementary material for: Next generation per- and poly-fluoroalkyl substances: Status and trends, aquatic toxicity, and risk assessment
Source: Eco Environ Health. 2022 Jul 19;1(2):117–31. doi: 10.1016/j.eehl.2022.05.002 (PMC10702929; doi:10.1016/j.eehl.2022.05.002)
Supplement: Multimedia component 2 [file mmc2.xlsx]

## Sheet: HFPO-DA
	Scoring & Ranking Assessment Model (SCRAM)						Michigan State University
	J. P. Giesy & E. M. Snyder		G. K. Hurlburt & S. A. Blonde
	Zoology Dept.		Michigan Department of Environmental Quality			National Food Safety and Toxicology Center
	Natural Science Bld.		Surface Water Quality Division
	Michigan State University		Great Lakes and Environmental Assessment Section
	East Lansing, MI 48824-1222		P.O. Box 30273
			Lansing, MI 48909-7773
	Tel: 517-353-2000
	email: JGIESY@AOL.COM
	http://www.msu.edu/user/giesy
	Version 9: Updated February 2, 2000		@ Copyright John P. Giesy & Erin M. Snyder, 2000
	Password is doggedly defined
			Background information and instructions related to the			The web sites to obtain the four published articles are:
			use of SCRAM have been published as a series of four			Environ. Sci. & Pollut. Res., Vol. 7, 2000
			journal articles. You may download PDF files of these			ESPR No. 1) http://dx.doi.org/10.1065/espr199910.009
			articles, courtesy of the publisher of Environmental			ESPR No. 2) http://dx.doi.org/10.1065/espr199910.010
			Science & Pollution Research (ESPR)			ESPR No. 3) http://dx.doi.org/10.1065/espr199910.011
			Ecomed Publishers, D-86899 Landsberg. Germany.			ESPR No. 4) http://dx.doi.org/10.1065/espr199910.012
	User name:	Hannah Mahoney
	Date:	January 18th, 2022
	Chemical name:	HFPO-DA
	CAS number:	62037-80-3
	Final	Final	Final
	Chemical Score:	Uncertainty Score:	Composite Score:
	18	13	31
	START::::::::::::
	BIOACCUMULATION
	The following types of data are acceptable for scoring bioaccumulation:
	measured BAF, measured BCF, Kow, estimated BAF, estimated BCF. They are
	listed in order of preference, with greater preference and lesser uncertainty
	scores given to those listed first.
	BCF, BAF, Kow	Score Values
	> 100,000	5
	> 10,000 to 100,000	4
	> 1000 to 10,000	3
	> 100 to 1000	2
	< or = 100	1
	Data types are listed below with their associated uncertainty scores.
	Enter the uncertainty score into the yellow box (cell C80) below next to
	"Uncertainty Score." Enter the score from the yellow box above
	into the yellow box below (cell C79) next to "Chemical Score."
	Uncertainty Scores
	Measured BAF	1
	Measured BCF	1
	Kow	2
	Estimated BAF	3
	Estimated BCF	4
	Bioaccumulation Scores
	Chemical Score:	1
	Uncertainty Score:	1	1
	Go to Environmental Persistence
	ENVIRONMENTAL PERSISTENCE
	Half-life in Biota	Half-life in Air	Half-life in Soil	Half-life in Sediment	Half-life in Water	Score Values
	> 100 days	> 100 days	> 100 days	> 100 days	> 100 days	5
	> 50 to 100 days	> 50 to 100 days	> 50 to 100 days	> 50 to 100 days	> 50 to 100 days	4
	> 20 to 50 days	> 20 to 50 days	> 20 to 50 days	> 20 to 50 days	> 20 to 50 days	3
	4 to 20 days	4 to 20 days	4 to 20 days	4 to 20 days	4 to 20 days	2
	< 4 days	< 4 days	< 4 days	< 4 days	< 4 days	1
	A half-life value is required for each subcategory. If a value is not available for a particular subcategory,
	go to a multi-media model to estimate the half-life. Determine a score for each subcategory.
	Then record the single greatest score among the five subcategories into the yellow score box below next
	to "Chemical Score" (cell C118). One uncertainty point is assessed for each subcategory in which an estimated value
	is used, and two points for each category for which no value is available, for a possible total of ten
	uncertainty points. Enter the uncertainty score in the yellow box below next to "Uncertainty Score" (cell C119).
	Environmental Persistence Scores
	Chemical Score:	5
	Uncertainty Score:	2	2
	If the Chemical Score is 1 or 2, go to ACUTE TOXICITY. If no Chemical Score is
	available for any of the subcategories, or if the Chemical Score is 3, 4, or 5, go
	to CHRONIC TOXICITY.
	If the chemical is not persistent, is there continuous environmental loading?
	Are there any significant metabolites? Score them as as well.
			ACUTE TERRESTRIAL TOXICITY
	Plants	Mammals	Herps	Birds	Invertebrates	Score Values
	ED50 or LD50	Oral ED50 or LD50	Oral ED50 or LD50	Oral ED50 or LD50	ED50 or LD50
	(kg/ha or lb/acre)	(mg/kg/d)	(mg/kg/d)	(mg/kg/d)	(mg/kg)
	< or = 0.1	< or = 5	< or = 5	< or = 5	< or = 5	5
	> 0.1 to 1	> 5 to 50	> 5 to 50	> 5 to 50	> 5 to 50	4
	> 1 to 10	> 50 to 500	> 50 to 500	> 50 to 500	> 50 to 500	3
	> 10 to 100	> 500 to 5000	> 500 to 5000	> 500 to 5000	> 500 to 5000	2
	> 100	> 5000	> 5000	> 5000	> 5000	1
	A toxicity score is required for each subcategory in the yellow box above. Determine a score for
	each subcategory, then record the single greatest score among the five subcategories in the yellow
	score box below next to "Chemical Score" (C168). An uncertainty point is assigned for each
	subcategory for which no toxicity value is available, for a possible total of five uncertainty points.
	Enter the uncertainty points in the yellow box below, next to "Uncertainty Score" (C169).
	Acute Terrestrial Toxicity Scores
	Chemical Score:
	Uncertainty Score:
	Composite Score:	0
			ACUTE AQUATIC TOXICITY
	Plants	Amphibians	Warm Water Fish	Cold Water Fish	Invertebrates	Score Values
	EC50 or LC50	EC50 or LC50	EC50 or LC50	EC50 or LC50	EC50 or LC50
	(mg/L)	(mg/L)	(mg/L)	(mg/L)	(mg/L)
	< or = 1	< or = 1	< or = 1	< or = 1	< or = 1	5
	> 1 to 10	> 1 to 10	> 1 to 10	> 1 to 10	> 1 to 10	4
	> 10 to 100	> 10 to 100	> 10 to 100	> 10 to 100	> 10 to 100	3
	> 100 to 1000	> 100 to 1000	> 100 to 1000	> 100 to 1000	> 100 to 1000	2
	> 1000	> 1000	> 1000	> 1000	> 1000	1
	A toxicity score is required for each subcategory in the yellow box above. Determine a score for
	each subcategory, then record the single greatest score among the five subcategories in the yellow
	score box below next to "Chemical Score" (C202) An uncertainty point is assigned for each
	subcategory for which no toxicity value is available, for a possible total of five uncertainty points.
	Enter the uncertainty points in the yellow box below, next to "Uncertainty Score" (C203).
	Acute Aquatic Toxicity Scores
	Chemical Score:
	Uncertainty Score:
	Composite Score:	0
	Total Acute Toxicity = Acute Terrestrial Toxicity + Acute Aquatic Toxicity
	Total Acute Toxicity Scores
	Chemical Score:	0
	Uncertainty Score:	0
	Composite Score:	0
	STOP. Go to FINAL SCORES.
	See the Navigator in LOTUS.
	SUBCHRONIC/ CHRONIC TERRESTRIAL TOXICITY
	All terrestrial chronic toxicity LO(A)EL values should be corrected with a
	severity factor. Multiply the LO(A)EL (mg/kg/d) by 0.1 for severe effects or by
	0.3 for moderate effects. Then score the chemical by using the corrected
	LO(A)EL. Where a LO(A)EL and NO(A)EL are both available from the same
	study, the NO(A)EL is preferred. If NO(A)EL or LO(A)EL values are available
	from different studies for the same category, the least value is preferred.
	Plants	Mammals *		Reptiles and Amphibians (Herps) *		Birds*		Invertebrates	Score Values
	LO(A)EL or NO(A)EL	LO(A)EL	> or = 90 d NO(A)EL	LO(A)EL	> or = 90 d NO(A)EL	LO(A)EL	> or = 90 d NO(A)EL	LO(A)EL or NO(A)EL
	(kg/ha or lb/acre)	(mg/kg/d)	(mg/kg/d)	(mg/kg/d)	(mg/kg/d)	(mg/kg/d)	(mg/kg/d)	(mg/kg)
	< or = 0.1	< or = 10	< or = 1	< or = 10	< or = 1	< or = 10	< or = 1	< or = 10	5
	> 0.1 to 1	> 10 to 100	> 1 to 10	> 10 to 100	> 1 to 10	> 10 to 100	> 1 to 10	> 10 to 100	4
	> 1 to 10	> 100 to 1000	> 10 to 100	> 100 to 1000	> 10 to 100	> 100 to 1000	> 10 to 100	> 100 to 1000	3
	> 10 to 100	> 1000 to 5000	> 100 to 1000	> 1000 to 5000	> 100 to 1000	> 1000 to 5000	> 100 to 1000	> 1000 to 5000	2
	> 100	> 5000	> 1000	> 5000	> 1000	> 5000	> 1000	> 5000	1
	A toxicity score is required for each subcategory in the yellow box above. Determine a score for
	each subcategory, then record the single greatest score among the five subcategories in the yellow
	score box below next to "Chemical Score" (C263). An uncertainty point is assigned for each
	subcategory for which no toxicity value is available, for a possible total of five uncertainty points.
	Enter the uncertainty points in the yellow box below, next to "Uncertainty Score" (C264).
	Chronic Terrestrial Toxicity Scores			* NOTE: When studies of > or = 90 days are not available, repeated-dose studies of lesser duration (> or = 28 days) may be
				used. For these shorter term studies, criteria dosage levels for scoring should be increased by a factor of 3 unless data
	Chemical Score:	5		indicate that steady state test conditions (equilibrium) have been reached and the expected critical effect may be
	Uncertainty Score:	3		adequately evaluated from exposures of less than 90 days.
	Composite Score:	8
	SUBCHRONIC/ CHRONIC AQUATIC TOXICITY
	Plants	Amphibians	Warm Water Fish	Cold Water Fish	Invertebrates	Score Values
	MATC, NOEC, LOEC	MATC, NOEC, LOEC	MATC, NOEC, LOEC	MATC, NOEC, LOEC	MATC, NOEC, LOEC
	(mg/L)	(mg/L)	(mg/L)	(mg/L)	(mg/L)
	< or = 0.1	< or = 0.1	< or = 0.1	< or = 0.1	< or = 10	5
	> 0.1 to 1	> 0.1 to 1	> 0.1 to 1	> 0.1 to 1	> 10 to 100	4
	> 1 to 10	> 1 to 10	> 1 to 10	> 1 to 10	> 100 to 1000	3
	> 10 to 100	> 10 to 100	> 10 to 100	> 10 to 100	> 1000 to 5000	2
	> 100	> 100	> 100	> 100	> 5000	1
	A toxicity score is required for each subcategory in the yellow box above. Determine a score for
	each subcategory, then record the single greatest score among the five subcategories in the yellow
	score box below next to "Chemical Score" (C300). An uncertainty point is assigned for each
	subcategory for which no toxicity value is available, for a possible total of five uncertainty points.
	Enter the uncertainty points in the yellow box below, next to "Uncertainty Score" (C301).
	Chronic Aquatic Toxicity Scores
	Chemical Score:	0
	Uncertainty Score:	5
	Composite Score:	5
	SUBCHRONIC/ CHRONIC HUMAN TOXICITY
	Includes human epidemiological data and established rodent and simian test
	protocol data. All other test data will be scored under subchronic / chronic
	terrestrial toxicity. All LO(A)EL values should be corrected with a severity factor.
	Multiply the LO(A)EL (mg/kg/d) by 0.1 for severe effects and by 0.3 for moderate
	effects. Then score the chemical by using the corrected LO(A)EL. Where LO(A)EL
	and NO(A)EL are both available from the same study, use the NO(A)EL.
	General Toxicity *		Reproductive Toxicity		Developmental Toxicity		Carcinogenicity **	Other Toxicity ***	Score Values
	LO(A)EL	> or = 90 d NO(A)EL	LO(A)EL	> or = 90 d NO(A)EL	LO(A)EL	> or = 90 d NO(A)EL
	(mg/kg/d)	(mg/kg/d)	(mg/kg/d)	(mg/kg/d)	(mg/kg/d)	(mg/kg/d)	(mg/kg/d)	(mg/kg/d)
	< or = 10	< or = 1	< or = 10	< or = 1	< or = 10	< or = 1	See Calculations	See Calculations	5
	> 10 to 100	> 1 to 10	> 10 to 100	> 1 to 10	> 10 to 100	> 1 to 10	Box	Box and Definition	4
	> 100 to 1000	> 10 to 100	> 100 to 1000	> 10 to 100	> 100 to 1000	> 10 to 100	Below	Below	3
	> 1000 to 5000	> 100 to 1000	> 1000 to 5000	> 100 to 1000	> 1000 to 5000	> 100 to 1000			2
	> 5000	> 1000	> 5000	> 1000	> 5000	> 1000			1
	A toxicity score is required for each subcategory in the yellow box above except for the "Other
	Toxicity" subcategory. Determine a score for each subcategory, then record the single greatest score
	among the five subcategories in the yellow score box below next to "Chemical Score" (C394). An
	uncertainty point is assigned for each subcategory (except for "Other Toxicity") for which no
	toxicity value is available, for a possible total of four uncertainty points. Enter the uncertainty points in
	the yellow box below, next to "Uncertainty Score" (C395).
		* GENERAL TOXICITY: General organ system toxicity, i.e. hepatotoxicity, neurotoxicity, renal
		toxicity, etc.
		*** OTHER TOXICITY: Effects such as mutagenicity, immunotoxicity, endocrine system effects, etc.
		Where well-established test protocols may be lacking, where the level of test data is minimal, where
		whole animal test data are not readily available and predictive in vitro-type assay data must be
		considered in lieu of whole animal assays. Score values may be assigned based on narrative
		definition or description. See the sample calculation box below.
		NOTE: Lack of data in the "OTHER TOXICITY" category will NOT generate an uncertainty score for the
		subcategory. Instead, the subcategory acts as a modifier to the total toxicity score.
		STUDY DURATION: When studies of > or = 90 days are not available, repeated-dose studies of lesser
		duration (> or = 28 days) may be used. For these shorter term studies, criteria dosage levels for
		scoring should be decreased by a factor of three unless data indicate that steady state test
		conditions (equilibrium) have been reached and the expected critical effect can be evaluated
		adequately from exposures of less than 90 days.
		Alternatively, the user may elect to follow the Ontario MOEE Scoring System adjustment for study
		duration as follows:
		=> 28-89 days, multiply the criteria dosage levels by a factor of 0.1
		=> repeated doses for < 28 days, multiply the criteria dosage levels by 0.01
		Other Toxicity Calculations Box:
		Mutagenicity		Behavioral Effects		Immune System Effects		Endocrine Effects	Score Values
		Positive germ line		Severe-Irreversible		Severe-Irreversible			5
		Possible germ line		Severe-Reversible or Moderate-Irreversible		Severe-Reversible or Moderate-Irreversible			4
		Positive somatic line		Moderate-Reversible		Moderate-Reversible		High Potential	3
		Possible somatic line		Slight Effects		Slight Effects		Moderate Potential	2
		No known mutagenic effects		No Known Effects		No Known Effects		Low Potential	1
		Carcinogenicity Calculations Box:
							1/ ED10 ****	Score Values
		** For the carcinogenicity category, multiply the 1/ ED10 value by the					(mg/kg/d)
		weight of evidence value (USEPA proposed classification).
							> 45	5
		"known human carcinogen" = 3, "likely human carcinogen" = 2,					> 15 to 45	4
		and "suggestive evidence for carcinogenicity" or "conflicting data" = 1					> 5 to 15	3
							> 1.5 to 5	2
		Then use the corrected value as the 1/ ED10 to score the chemical.					< or = 1.5	1
							Return to CHRONIC HUMAN TOXICITY.
	Chronic Human Toxicity Scores						See the Navigator in LOTUS.
	Chemical Score:	5
	Uncertainty Score:	2
	Composite Score:	7
	Total Chronic Toxicity =
	Chronic Terrestrial Toxicity + Chronic Aquatic Toxicity + Chronic Human Toxicity
	Total Chronic Toxicity Scores
	Chemical Score:	10
	Uncertainty Score	10
	Composite Score:	20
	STOP. Go to FINAL SCORES.
	See the Navigator in LOTUS.
	FINAL SCORES
	Chemical Score:	18
	Uncertainty Score:	13
	Composite Score:	31

## Sheet: 6 2CL-PFAES
	Scoring & Ranking Assessment Model (SCRAM)						Michigan State University
	J. P. Giesy & E. M. Snyder		G. K. Hurlburt & S. A. Blonde
	Zoology Dept.		Michigan Department of Environmental Quality			National Food Safety and Toxicology Center
	Natural Science Bld.		Surface Water Quality Division
	Michigan State University		Great Lakes and Environmental Assessment Section
	East Lansing, MI 48824-1222		P.O. Box 30273
			Lansing, MI 48909-7773
	Tel: 517-353-2000
	email: JGIESY@AOL.COM
	http://www.msu.edu/user/giesy
	Version 9: Updated February 2, 2000		@ Copyright John P. Giesy & Erin M. Snyder, 2000
	Password is doggedly defined
			Background information and instructions related to the			The web sites to obtain the four published articles are:
			use of SCRAM have been published as a series of four			Environ. Sci. & Pollut. Res., Vol. 7, 2000
			journal articles. You may download PDF files of these			ESPR No. 1) http://dx.doi.org/10.1065/espr199910.009
			articles, courtesy of the publisher of Environmental			ESPR No. 2) http://dx.doi.org/10.1065/espr199910.010
			Science & Pollution Research (ESPR)			ESPR No. 3) http://dx.doi.org/10.1065/espr199910.011
			Ecomed Publishers, D-86899 Landsberg. Germany.			ESPR No. 4) http://dx.doi.org/10.1065/espr199910.012
	User name:	Hannah Mahoney
	Date:	2022-01-18
	Chemical name:	6:2CL-PFAES
	CAS number:	73606-19-6
	Final	Final	Final
	Chemical Score:	Uncertainty Score:	Composite Score:
	33	12	45
	START::::::::::::
	BIOACCUMULATION
	The following types of data are acceptable for scoring bioaccumulation:
	measured BAF, measured BCF, Kow, estimated BAF, estimated BCF. They are
	listed in order of preference, with greater preference and lesser uncertainty
	scores given to those listed first.
	BCF, BAF, Kow	Score Values
	> 100,000	5
	> 10,000 to 100,000	4
	> 1000 to 10,000	3
	> 100 to 1000	2
	< or = 100	1
	Data types are listed below with their associated uncertainty scores.
	Enter the uncertainty score into the yellow box (cell C80) below next to
	"Uncertainty Score." Enter the score from the yellow box above
	into the yellow box below (cell C79) next to "Chemical Score."
	Uncertainty Scores
	Measured BAF	1
	Measured BCF	1
	Kow	2
	Estimated BAF	3
	Estimated BCF	4
	Bioaccumulation Scores
	Chemical Score:	4
	Uncertainty Score:	1	1
	Go to Environmental Persistence
	ENVIRONMENTAL PERSISTENCE
	Half-life in Biota	Half-life in Air	Half-life in Soil	Half-life in Sediment	Half-life in Water	Score Values
	> 100 days	> 100 days	> 100 days	> 100 days	> 100 days	5
	> 50 to 100 days	> 50 to 100 days	> 50 to 100 days	> 50 to 100 days	> 50 to 100 days	4
	> 20 to 50 days	> 20 to 50 days	> 20 to 50 days	> 20 to 50 days	> 20 to 50 days	3
	4 to 20 days	4 to 20 days	4 to 20 days	4 to 20 days	4 to 20 days	2
	< 4 days	< 4 days	< 4 days	< 4 days	< 4 days	1
	A half-life value is required for each subcategory. If a value is not available for a particular subcategory,
	go to a multi-media model to estimate the half-life. Determine a score for each subcategory.
	Then record the single greatest score among the five subcategories into the yellow score box below next
	to "Chemical Score" (cell C118). One uncertainty point is assessed for each subcategory in which an estimated value
	is used, and two points for each category for which no value is available, for a possible total of ten
	uncertainty points. Enter the uncertainty score in the yellow box below next to "Uncertainty Score" (cell C119).
	Environmental Persistence Scores
	Chemical Score:	3
	Uncertainty Score:	3	3
	If the Chemical Score is 1 or 2, go to ACUTE TOXICITY. If no Chemical Score is
	available for any of the subcategories, or if the Chemical Score is 3, 4, or 5, go
	to CHRONIC TOXICITY.
	If the chemical is not persistent, is there continuous environmental loading?
	Are there any significant metabolites? Score them as as well.
			ACUTE TERRESTRIAL TOXICITY
	Plants	Mammals	Herps	Birds	Invertebrates	Score Values
	ED50 or LD50	Oral ED50 or LD50	Oral ED50 or LD50	Oral ED50 or LD50	ED50 or LD50
	(kg/ha or lb/acre)	(mg/kg/d)	(mg/kg/d)	(mg/kg/d)	(mg/kg)
	< or = 0.1	< or = 5	< or = 5	< or = 5	< or = 5	5
	> 0.1 to 1	> 5 to 50	> 5 to 50	> 5 to 50	> 5 to 50	4
	> 1 to 10	> 50 to 500	> 50 to 500	> 50 to 500	> 50 to 500	3
	> 10 to 100	> 500 to 5000	> 500 to 5000	> 500 to 5000	> 500 to 5000	2
	> 100	> 5000	> 5000	> 5000	> 5000	1
	A toxicity score is required for each subcategory in the yellow box above. Determine a score for
	each subcategory, then record the single greatest score among the five subcategories in the yellow
	score box below next to "Chemical Score" (C168). An uncertainty point is assigned for each
	subcategory for which no toxicity value is available, for a possible total of five uncertainty points.
	Enter the uncertainty points in the yellow box below, next to "Uncertainty Score" (C169).
	Acute Terrestrial Toxicity Scores
	Chemical Score:
	Uncertainty Score:
	Composite Score:	0
			ACUTE AQUATIC TOXICITY
	Plants	Amphibians	Warm Water Fish	Cold Water Fish	Invertebrates	Score Values
	EC50 or LC50	EC50 or LC50	EC50 or LC50	EC50 or LC50	EC50 or LC50
	(mg/L)	(mg/L)	(mg/L)	(mg/L)	(mg/L)
	< or = 1	< or = 1	< or = 1	< or = 1	< or = 1	5
	> 1 to 10	> 1 to 10	> 1 to 10	> 1 to 10	> 1 to 10	4
	> 10 to 100	> 10 to 100	> 10 to 100	> 10 to 100	> 10 to 100	3
	> 100 to 1000	> 100 to 1000	> 100 to 1000	> 100 to 1000	> 100 to 1000	2
	> 1000	> 1000	> 1000	> 1000	> 1000	1
	A toxicity score is required for each subcategory in the yellow box above. Determine a score for
	each subcategory, then record the single greatest score among the five subcategories in the yellow
	score box below next to "Chemical Score" (C202) An uncertainty point is assigned for each
	subcategory for which no toxicity value is available, for a possible total of five uncertainty points.
	Enter the uncertainty points in the yellow box below, next to "Uncertainty Score" (C203).
	Acute Aquatic Toxicity Scores
	Chemical Score:
	Uncertainty Score:
	Composite Score:	0
	Total Acute Toxicity = Acute Terrestrial Toxicity + Acute Aquatic Toxicity
	Total Acute Toxicity Scores
	Chemical Score:	0
	Uncertainty Score:	0
	Composite Score:	0
	STOP. Go to FINAL SCORES.
	See the Navigator in LOTUS.
	SUBCHRONIC/ CHRONIC TERRESTRIAL TOXICITY
	All terrestrial chronic toxicity LO(A)EL values should be corrected with a
	severity factor. Multiply the LO(A)EL (mg/kg/d) by 0.1 for severe effects or by
	0.3 for moderate effects. Then score the chemical by using the corrected
	LO(A)EL. Where a LO(A)EL and NO(A)EL are both available from the same
	study, the NO(A)EL is preferred. If NO(A)EL or LO(A)EL values are available
	from different studies for the same category, the least value is preferred.
	Plants	Mammals *		Reptiles and Amphibians (Herps) *		Birds*		Invertebrates	Score Values
	LO(A)EL or NO(A)EL	LO(A)EL	> or = 90 d NO(A)EL	LO(A)EL	> or = 90 d NO(A)EL	LO(A)EL	> or = 90 d NO(A)EL	LO(A)EL or NO(A)EL
	(kg/ha or lb/acre)	(mg/kg/d)	(mg/kg/d)	(mg/kg/d)	(mg/kg/d)	(mg/kg/d)	(mg/kg/d)	(mg/kg)
	< or = 0.1	< or = 10	< or = 1	< or = 10	< or = 1	< or = 10	< or = 1	< or = 10	5
	> 0.1 to 1	> 10 to 100	> 1 to 10	> 10 to 100	> 1 to 10	> 10 to 100	> 1 to 10	> 10 to 100	4
	> 1 to 10	> 100 to 1000	> 10 to 100	> 100 to 1000	> 10 to 100	> 100 to 1000	> 10 to 100	> 100 to 1000	3
	> 10 to 100	> 1000 to 5000	> 100 to 1000	> 1000 to 5000	> 100 to 1000	> 1000 to 5000	> 100 to 1000	> 1000 to 5000	2
	> 100	> 5000	> 1000	> 5000	> 1000	> 5000	> 1000	> 5000	1
	A toxicity score is required for each subcategory in the yellow box above. Determine a score for
	each subcategory, then record the single greatest score among the five subcategories in the yellow
	score box below next to "Chemical Score" (C263). An uncertainty point is assigned for each
	subcategory for which no toxicity value is available, for a possible total of five uncertainty points.
	Enter the uncertainty points in the yellow box below, next to "Uncertainty Score" (C264).
	Chronic Terrestrial Toxicity Scores			* NOTE: When studies of > or = 90 days are not available, repeated-dose studies of lesser duration (> or = 28 days) may be
				used. For these shorter term studies, criteria dosage levels for scoring should be increased by a factor of 3 unless data
	Chemical Score:	5		indicate that steady state test conditions (equilibrium) have been reached and the expected critical effect may be
	Uncertainty Score:	3		adequately evaluated from exposures of less than 90 days.
	Composite Score:	8
	SUBCHRONIC/ CHRONIC AQUATIC TOXICITY
	Plants	Amphibians	Warm Water Fish	Cold Water Fish	Invertebrates	Score Values
	MATC, NOEC, LOEC	MATC, NOEC, LOEC	MATC, NOEC, LOEC	MATC, NOEC, LOEC	MATC, NOEC, LOEC
	(mg/L)	(mg/L)	(mg/L)	(mg/L)	(mg/L)
	< or = 0.1	< or = 0.1	< or = 0.1	< or = 0.1	< or = 10	5
	> 0.1 to 1	> 0.1 to 1	> 0.1 to 1	> 0.1 to 1	> 10 to 100	4
	> 1 to 10	> 1 to 10	> 1 to 10	> 1 to 10	> 100 to 1000	3
	> 10 to 100	> 10 to 100	> 10 to 100	> 10 to 100	> 1000 to 5000	2
	> 100	> 100	> 100	> 100	> 5000	1
	A toxicity score is required for each subcategory in the yellow box above. Determine a score for
	each subcategory, then record the single greatest score among the five subcategories in the yellow
	score box below next to "Chemical Score" (C300). An uncertainty point is assigned for each
	subcategory for which no toxicity value is available, for a possible total of five uncertainty points.
	Enter the uncertainty points in the yellow box below, next to "Uncertainty Score" (C301).
	Chronic Aquatic Toxicity Scores
	Chemical Score:	5
	Uncertainty Score:	3
	Composite Score:	8
	SUBCHRONIC/ CHRONIC HUMAN TOXICITY
	Includes human epidemiological data and established rodent and simian test
	protocol data. All other test data will be scored under subchronic / chronic
	terrestrial toxicity. All LO(A)EL values should be corrected with a severity factor.
	Multiply the LO(A)EL (mg/kg/d) by 0.1 for severe effects and by 0.3 for moderate
	effects. Then score the chemical by using the corrected LO(A)EL. Where LO(A)EL
	and NO(A)EL are both available from the same study, use the NO(A)EL.
	General Toxicity *		Reproductive Toxicity		Developmental Toxicity		Carcinogenicity **	Other Toxicity ***	Score Values
	LO(A)EL	> or = 90 d NO(A)EL	LO(A)EL	> or = 90 d NO(A)EL	LO(A)EL	> or = 90 d NO(A)EL
	(mg/kg/d)	(mg/kg/d)	(mg/kg/d)	(mg/kg/d)	(mg/kg/d)	(mg/kg/d)	(mg/kg/d)	(mg/kg/d)
	< or = 10	< or = 1	< or = 10	< or = 1	< or = 10	< or = 1	See Calculations	See Calculations	5
	> 10 to 100	> 1 to 10	> 10 to 100	> 1 to 10	> 10 to 100	> 1 to 10	Box	Box and Definition	4
	> 100 to 1000	> 10 to 100	> 100 to 1000	> 10 to 100	> 100 to 1000	> 10 to 100	Below	Below	3
	> 1000 to 5000	> 100 to 1000	> 1000 to 5000	> 100 to 1000	> 1000 to 5000	> 100 to 1000			2
	> 5000	> 1000	> 5000	> 1000	> 5000	> 1000			1
	A toxicity score is required for each subcategory in the yellow box above except for the "Other
	Toxicity" subcategory. Determine a score for each subcategory, then record the single greatest score
	among the five subcategories in the yellow score box below next to "Chemical Score" (C394). An
	uncertainty point is assigned for each subcategory (except for "Other Toxicity") for which no
	toxicity value is available, for a possible total of four uncertainty points. Enter the uncertainty points in
	the yellow box below, next to "Uncertainty Score" (C395).
		* GENERAL TOXICITY: General organ system toxicity, i.e. hepatotoxicity, neurotoxicity, renal
		toxicity, etc.
		*** OTHER TOXICITY: Effects such as mutagenicity, immunotoxicity, endocrine system effects, etc.
		Where well-established test protocols may be lacking, where the level of test data is minimal, where
		whole animal test data are not readily available and predictive in vitro-type assay data must be
		considered in lieu of whole animal assays. Score values may be assigned based on narrative
		definition or description. See the sample calculation box below.
		NOTE: Lack of data in the "OTHER TOXICITY" category will NOT generate an uncertainty score for the
		subcategory. Instead, the subcategory acts as a modifier to the total toxicity score.
		STUDY DURATION: When studies of > or = 90 days are not available, repeated-dose studies of lesser
		duration (> or = 28 days) may be used. For these shorter term studies, criteria dosage levels for
		scoring should be decreased by a factor of three unless data indicate that steady state test
		conditions (equilibrium) have been reached and the expected critical effect can be evaluated
		adequately from exposures of less than 90 days.
		Alternatively, the user may elect to follow the Ontario MOEE Scoring System adjustment for study
		duration as follows:
		=> 28-89 days, multiply the criteria dosage levels by a factor of 0.1
		=> repeated doses for < 28 days, multiply the criteria dosage levels by 0.01
		Other Toxicity Calculations Box:
		Mutagenicity		Behavioral Effects		Immune System Effects		Endocrine Effects	Score Values
		Positive germ line		Severe-Irreversible		Severe-Irreversible			5
		Possible germ line		Severe-Reversible or Moderate-Irreversible		Severe-Reversible or Moderate-Irreversible			4
		Positive somatic line		Moderate-Reversible		Moderate-Reversible		High Potential	3
		Possible somatic line		Slight Effects		Slight Effects		Moderate Potential	2
		No known mutagenic effects		No Known Effects		No Known Effects		Low Potential	1
		Carcinogenicity Calculations Box:
							1/ ED10 ****	Score Values
		** For the carcinogenicity category, multiply the 1/ ED10 value by the					(mg/kg/d)
		weight of evidence value (USEPA proposed classification).
							> 45	5
		"known human carcinogen" = 3, "likely human carcinogen" = 2,					> 15 to 45	4
		and "suggestive evidence for carcinogenicity" or "conflicting data" = 1					> 5 to 15	3
							> 1.5 to 5	2
		Then use the corrected value as the 1/ ED10 to score the chemical.					< or = 1.5	1
							Return to CHRONIC HUMAN TOXICITY.
	Chronic Human Toxicity Scores						See the Navigator in LOTUS.
	Chemical Score:	5
	Uncertainty Score:	1
	Composite Score:	6
	Total Chronic Toxicity =
	Chronic Terrestrial Toxicity + Chronic Aquatic Toxicity + Chronic Human Toxicity
	Total Chronic Toxicity Scores
	Chemical Score:	15
	Uncertainty Score	7
	Composite Score:	22
	STOP. Go to FINAL SCORES.
	See the Navigator in LOTUS.
	FINAL SCORES
	Chemical Score:	33
	Uncertainty Score:	12
	Composite Score:	45

## Sheet: PFECHS
	Scoring & Ranking Assessment Model (SCRAM)						Michigan State University
	J. P. Giesy & E. M. Snyder		G. K. Hurlburt & S. A. Blonde
	Zoology Dept.		Michigan Department of Environmental Quality			National Food Safety and Toxicology Center
	Natural Science Bld.		Surface Water Quality Division
	Michigan State University		Great Lakes and Environmental Assessment Section
	East Lansing, MI 48824-1222		P.O. Box 30273
			Lansing, MI 48909-7773
	Tel: 517-353-2000
	email: JGIESY@AOL.COM
	http://www.msu.edu/user/giesy
	Version 9: Updated February 2, 2000		@ Copyright John P. Giesy & Erin M. Snyder, 2000
	Password is doggedly defined
			Background information and instructions related to the			The web sites to obtain the four published articles are:
			use of SCRAM have been published as a series of four			Environ. Sci. & Pollut. Res., Vol. 7, 2000
			journal articles. You may download PDF files of these			ESPR No. 1) http://dx.doi.org/10.1065/espr199910.009
			articles, courtesy of the publisher of Environmental			ESPR No. 2) http://dx.doi.org/10.1065/espr199910.010
			Science & Pollution Research (ESPR)			ESPR No. 3) http://dx.doi.org/10.1065/espr199910.011
			Ecomed Publishers, D-86899 Landsberg. Germany.			ESPR No. 4) http://dx.doi.org/10.1065/espr199910.012
	User name:	Hannah Mahoney
	Date:	January 18th, 2022
	Chemical name:	PFECHS
	CAS number:	335-23-0
	Final	Final	Final
	Chemical Score:	Uncertainty Score:	Composite Score:
	17	32	49
	START::::::::::::
	BIOACCUMULATION
	The following types of data are acceptable for scoring bioaccumulation:
	measured BAF, measured BCF, Kow, estimated BAF, estimated BCF. They are
	listed in order of preference, with greater preference and lesser uncertainty
	scores given to those listed first.
	BCF, BAF, Kow	Score Values
	> 100,000	5
	> 10,000 to 100,000	4
	> 1000 to 10,000	3
	> 100 to 1000	2
	< or = 100	1
	Data types are listed below with their associated uncertainty scores.
	Enter the uncertainty score into the yellow box (cell C80) below next to
	"Uncertainty Score." Enter the score from the yellow box above
	into the yellow box below (cell C79) next to "Chemical Score."
	Uncertainty Scores
	Measured BAF	1
	Measured BCF	1
	Kow	2
	Estimated BAF	3
	Estimated BCF	4
	Bioaccumulation Scores
	Chemical Score:	5
	Uncertainty Score:	2	2
	Go to Environmental Persistence
	ENVIRONMENTAL PERSISTENCE
	Half-life in Biota	Half-life in Air	Half-life in Soil	Half-life in Sediment	Half-life in Water	Score Values
	> 100 days	> 100 days	> 100 days	> 100 days	> 100 days	5
	> 50 to 100 days	> 50 to 100 days	> 50 to 100 days	> 50 to 100 days	> 50 to 100 days	4
	> 20 to 50 days	> 20 to 50 days	> 20 to 50 days	> 20 to 50 days	> 20 to 50 days	3
	4 to 20 days	4 to 20 days	4 to 20 days	4 to 20 days	4 to 20 days	2
	< 4 days	< 4 days	< 4 days	< 4 days	< 4 days	1
	A half-life value is required for each subcategory. If a value is not available for a particular subcategory,
	go to a multi-media model to estimate the half-life. Determine a score for each subcategory.
	Then record the single greatest score among the five subcategories into the yellow score box below next
	to "Chemical Score" (cell C118). One uncertainty point is assessed for each subcategory in which an estimated value
	is used, and two points for each category for which no value is available, for a possible total of ten
	uncertainty points. Enter the uncertainty score in the yellow box below next to "Uncertainty Score" (cell C119).
	Environmental Persistence Scores
	Chemical Score:	2
	Uncertainty Score:	8	8
	If the Chemical Score is 1 or 2, go to ACUTE TOXICITY. If no Chemical Score is
	available for any of the subcategories, or if the Chemical Score is 3, 4, or 5, go
	to CHRONIC TOXICITY.
	If the chemical is not persistent, is there continuous environmental loading?
	Are there any significant metabolites? Score them as as well.
			ACUTE TERRESTRIAL TOXICITY
	Plants	Mammals	Herps	Birds	Invertebrates	Score Values
	ED50 or LD50	Oral ED50 or LD50	Oral ED50 or LD50	Oral ED50 or LD50	ED50 or LD50
	(kg/ha or lb/acre)	(mg/kg/d)	(mg/kg/d)	(mg/kg/d)	(mg/kg)
	< or = 0.1	< or = 5	< or = 5	< or = 5	< or = 5	5
	> 0.1 to 1	> 5 to 50	> 5 to 50	> 5 to 50	> 5 to 50	4
	> 1 to 10	> 50 to 500	> 50 to 500	> 50 to 500	> 50 to 500	3
	> 10 to 100	> 500 to 5000	> 500 to 5000	> 500 to 5000	> 500 to 5000	2
	> 100	> 5000	> 5000	> 5000	> 5000	1
	A toxicity score is required for each subcategory in the yellow box above. Determine a score for
	each subcategory, then record the single greatest score among the five subcategories in the yellow
	score box below next to "Chemical Score" (C168). An uncertainty point is assigned for each
	subcategory for which no toxicity value is available, for a possible total of five uncertainty points.
	Enter the uncertainty points in the yellow box below, next to "Uncertainty Score" (C169).
	Acute Terrestrial Toxicity Scores
	Chemical Score:	0
	Uncertainty Score:	5
	Composite Score:	5
			ACUTE AQUATIC TOXICITY
	Plants	Amphibians	Warm Water Fish	Cold Water Fish	Invertebrates	Score Values
	EC50 or LC50	EC50 or LC50	EC50 or LC50	EC50 or LC50	EC50 or LC50
	(mg/L)	(mg/L)	(mg/L)	(mg/L)	(mg/L)
	< or = 1	< or = 1	< or = 1	< or = 1	< or = 1	5
	> 1 to 10	> 1 to 10	> 1 to 10	> 1 to 10	> 1 to 10	4
	> 10 to 100	> 10 to 100	> 10 to 100	> 10 to 100	> 10 to 100	3
	> 100 to 1000	> 100 to 1000	> 100 to 1000	> 100 to 1000	> 100 to 1000	2
	> 1000	> 1000	> 1000	> 1000	> 1000	1
	A toxicity score is required for each subcategory in the yellow box above. Determine a score for
	each subcategory, then record the single greatest score among the five subcategories in the yellow
	score box below next to "Chemical Score" (C202) An uncertainty point is assigned for each
	subcategory for which no toxicity value is available, for a possible total of five uncertainty points.
	Enter the uncertainty points in the yellow box below, next to "Uncertainty Score" (C203).
	Acute Aquatic Toxicity Scores
	Chemical Score:	2
	Uncertainty Score:	3
	Composite Score:	5
	Total Acute Toxicity = Acute Terrestrial Toxicity + Acute Aquatic Toxicity
	Total Acute Toxicity Scores
	Chemical Score:	2
	Uncertainty Score:	8
	Composite Score:	10
	STOP. Go to FINAL SCORES.
	See the Navigator in LOTUS.
	SUBCHRONIC/ CHRONIC TERRESTRIAL TOXICITY
	All terrestrial chronic toxicity LO(A)EL values should be corrected with a
	severity factor. Multiply the LO(A)EL (mg/kg/d) by 0.1 for severe effects or by
	0.3 for moderate effects. Then score the chemical by using the corrected
	LO(A)EL. Where a LO(A)EL and NO(A)EL are both available from the same
	study, the NO(A)EL is preferred. If NO(A)EL or LO(A)EL values are available
	from different studies for the same category, the least value is preferred.
	Plants	Mammals *		Reptiles and Amphibians (Herps) *		Birds*		Invertebrates	Score Values
	LO(A)EL or NO(A)EL	LO(A)EL	> or = 90 d NO(A)EL	LO(A)EL	> or = 90 d NO(A)EL	LO(A)EL	> or = 90 d NO(A)EL	LO(A)EL or NO(A)EL
	(kg/ha or lb/acre)	(mg/kg/d)	(mg/kg/d)	(mg/kg/d)	(mg/kg/d)	(mg/kg/d)	(mg/kg/d)	(mg/kg)
	< or = 0.1	< or = 10	< or = 1	< or = 10	< or = 1	< or = 10	< or = 1	< or = 10	5
	> 0.1 to 1	> 10 to 100	> 1 to 10	> 10 to 100	> 1 to 10	> 10 to 100	> 1 to 10	> 10 to 100	4
	> 1 to 10	> 100 to 1000	> 10 to 100	> 100 to 1000	> 10 to 100	> 100 to 1000	> 10 to 100	> 100 to 1000	3
	> 10 to 100	> 1000 to 5000	> 100 to 1000	> 1000 to 5000	> 100 to 1000	> 1000 to 5000	> 100 to 1000	> 1000 to 5000	2
	> 100	> 5000	> 1000	> 5000	> 1000	> 5000	> 1000	> 5000	1
	A toxicity score is required for each subcategory in the yellow box above. Determine a score for
	each subcategory, then record the single greatest score among the five subcategories in the yellow
	score box below next to "Chemical Score" (C263). An uncertainty point is assigned for each
	subcategory for which no toxicity value is available, for a possible total of five uncertainty points.
	Enter the uncertainty points in the yellow box below, next to "Uncertainty Score" (C264).
	Chronic Terrestrial Toxicity Scores			* NOTE: When studies of > or = 90 days are not available, repeated-dose studies of lesser duration (> or = 28 days) may be
				used. For these shorter term studies, criteria dosage levels for scoring should be increased by a factor of 3 unless data
	Chemical Score:			indicate that steady state test conditions (equilibrium) have been reached and the expected critical effect may be
	Uncertainty Score:			adequately evaluated from exposures of less than 90 days.
	Composite Score:	0
	SUBCHRONIC/ CHRONIC AQUATIC TOXICITY
	Plants	Amphibians	Warm Water Fish	Cold Water Fish	Invertebrates	Score Values
	MATC, NOEC, LOEC	MATC, NOEC, LOEC	MATC, NOEC, LOEC	MATC, NOEC, LOEC	MATC, NOEC, LOEC
	(mg/L)	(mg/L)	(mg/L)	(mg/L)	(mg/L)
	< or = 0.1	< or = 0.1	< or = 0.1	< or = 0.1	< or = 10	5
	> 0.1 to 1	> 0.1 to 1	> 0.1 to 1	> 0.1 to 1	> 10 to 100	4
	> 1 to 10	> 1 to 10	> 1 to 10	> 1 to 10	> 100 to 1000	3
	> 10 to 100	> 10 to 100	> 10 to 100	> 10 to 100	> 1000 to 5000	2
	> 100	> 100	> 100	> 100	> 5000	1
	A toxicity score is required for each subcategory in the yellow box above. Determine a score for
	each subcategory, then record the single greatest score among the five subcategories in the yellow
	score box below next to "Chemical Score" (C300). An uncertainty point is assigned for each
	subcategory for which no toxicity value is available, for a possible total of five uncertainty points.
	Enter the uncertainty points in the yellow box below, next to "Uncertainty Score" (C301).
	Chronic Aquatic Toxicity Scores
	Chemical Score:
	Uncertainty Score:
	Composite Score:	0
	SUBCHRONIC/ CHRONIC HUMAN TOXICITY
	Includes human epidemiological data and established rodent and simian test
	protocol data. All other test data will be scored under subchronic / chronic
	terrestrial toxicity. All LO(A)EL values should be corrected with a severity factor.
	Multiply the LO(A)EL (mg/kg/d) by 0.1 for severe effects and by 0.3 for moderate
	effects. Then score the chemical by using the corrected LO(A)EL. Where LO(A)EL
	and NO(A)EL are both available from the same study, use the NO(A)EL.
	General Toxicity *		Reproductive Toxicity		Developmental Toxicity		Carcinogenicity **	Other Toxicity ***	Score Values
	LO(A)EL	> or = 90 d NO(A)EL	LO(A)EL	> or = 90 d NO(A)EL	LO(A)EL	> or = 90 d NO(A)EL
	(mg/kg/d)	(mg/kg/d)	(mg/kg/d)	(mg/kg/d)	(mg/kg/d)	(mg/kg/d)	(mg/kg/d)	(mg/kg/d)
	< or = 10	< or = 1	< or = 10	< or = 1	< or = 10	< or = 1	See Calculations	See Calculations	5
	> 10 to 100	> 1 to 10	> 10 to 100	> 1 to 10	> 10 to 100	> 1 to 10	Box	Box and Definition	4
	> 100 to 1000	> 10 to 100	> 100 to 1000	> 10 to 100	> 100 to 1000	> 10 to 100	Below	Below	3
	> 1000 to 5000	> 100 to 1000	> 1000 to 5000	> 100 to 1000	> 1000 to 5000	> 100 to 1000			2
	> 5000	> 1000	> 5000	> 1000	> 5000	> 1000			1
	A toxicity score is required for each subcategory in the yellow box above except for the "Other
	Toxicity" subcategory. Determine a score for each subcategory, then record the single greatest score
	among the five subcategories in the yellow score box below next to "Chemical Score" (C394). An
	uncertainty point is assigned for each subcategory (except for "Other Toxicity") for which no
	toxicity value is available, for a possible total of four uncertainty points. Enter the uncertainty points in
	the yellow box below, next to "Uncertainty Score" (C395).
		* GENERAL TOXICITY: General organ system toxicity, i.e. hepatotoxicity, neurotoxicity, renal
		toxicity, etc.
		*** OTHER TOXICITY: Effects such as mutagenicity, immunotoxicity, endocrine system effects, etc.
		Where well-established test protocols may be lacking, where the level of test data is minimal, where
		whole animal test data are not readily available and predictive in vitro-type assay data must be
		considered in lieu of whole animal assays. Score values may be assigned based on narrative
		definition or description. See the sample calculation box below.
		NOTE: Lack of data in the "OTHER TOXICITY" category will NOT generate an uncertainty score for the
		subcategory. Instead, the subcategory acts as a modifier to the total toxicity score.
		STUDY DURATION: When studies of > or = 90 days are not available, repeated-dose studies of lesser
		duration (> or = 28 days) may be used. For these shorter term studies, criteria dosage levels for
		scoring should be decreased by a factor of three unless data indicate that steady state test
		conditions (equilibrium) have been reached and the expected critical effect can be evaluated
		adequately from exposures of less than 90 days.
		Alternatively, the user may elect to follow the Ontario MOEE Scoring System adjustment for study
		duration as follows:
		=> 28-89 days, multiply the criteria dosage levels by a factor of 0.1
		=> repeated doses for < 28 days, multiply the criteria dosage levels by 0.01
		Other Toxicity Calculations Box:
		Mutagenicity		Behavioral Effects		Immune System Effects		Endocrine Effects	Score Values
		Positive germ line		Severe-Irreversible		Severe-Irreversible			5
		Possible germ line		Severe-Reversible or Moderate-Irreversible		Severe-Reversible or Moderate-Irreversible			4
		Positive somatic line		Moderate-Reversible		Moderate-Reversible		High Potential	3
		Possible somatic line		Slight Effects		Slight Effects		Moderate Potential	2
		No known mutagenic effects		No Known Effects		No Known Effects		Low Potential	1
		Carcinogenicity Calculations Box:
							1/ ED10 ****	Score Values
		** For the carcinogenicity category, multiply the 1/ ED10 value by the					(mg/kg/d)
		weight of evidence value (USEPA proposed classification).
							> 45	5
		"known human carcinogen" = 3, "likely human carcinogen" = 2,					> 15 to 45	4
		and "suggestive evidence for carcinogenicity" or "conflicting data" = 1					> 5 to 15	3
							> 1.5 to 5	2
		Then use the corrected value as the 1/ ED10 to score the chemical.					< or = 1.5	1
							Return to CHRONIC HUMAN TOXICITY.
	Chronic Human Toxicity Scores						See the Navigator in LOTUS.
	Chemical Score:
	Uncertainty Score:
	Composite Score:	0
	Total Chronic Toxicity =
	Chronic Terrestrial Toxicity + Chronic Aquatic Toxicity + Chronic Human Toxicity
	Total Chronic Toxicity Scores
	Chemical Score:
	Uncertainty Score
	Composite Score:	0
	STOP. Go to FINAL SCORES.
	See the Navigator in LOTUS.
	FINAL SCORES
	Chemical Score:	17
	Uncertainty Score:	32
	Composite Score:	49

## Sheet: PFOS
	Scoring & Ranking Assessment Model (SCRAM)						Michigan State University
	J. P. Giesy & E. M. Snyder		G. K. Hurlburt & S. A. Blonde
	Zoology Dept.		Michigan Department of Environmental Quality			National Food Safety and Toxicology Center
	Natural Science Bld.		Surface Water Quality Division
	Michigan State University		Great Lakes and Environmental Assessment Section
	East Lansing, MI 48824-1222		P.O. Box 30273
			Lansing, MI 48909-7773
	Tel: 517-353-2000
	email: JGIESY@AOL.COM
	http://www.msu.edu/user/giesy
	Version 9: Updated February 2, 2000		@ Copyright John P. Giesy & Erin M. Snyder, 2000
	Password is doggedly defined
			Background information and instructions related to the			The web sites to obtain the four published articles are:
			use of SCRAM have been published as a series of four			Environ. Sci. & Pollut. Res., Vol. 7, 2000
			journal articles. You may download PDF files of these			ESPR No. 1) http://dx.doi.org/10.1065/espr199910.009
			articles, courtesy of the publisher of Environmental			ESPR No. 2) http://dx.doi.org/10.1065/espr199910.010
			Science & Pollution Research (ESPR)			ESPR No. 3) http://dx.doi.org/10.1065/espr199910.011
			Ecomed Publishers, D-86899 Landsberg. Germany.			ESPR No. 4) http://dx.doi.org/10.1065/espr199910.012
	User name:	Hannah Mahoney
	Date:	March 8/2022
	Chemical name:	PFOS
	CAS number:	1763-23-1
	Final	Final	Final
	Chemical Score:	Uncertainty Score:	Composite Score:
	37	6	43
	START::::::::::::
	BIOACCUMULATION
	The following types of data are acceptable for scoring bioaccumulation:
	measured BAF, measured BCF, Kow, estimated BAF, estimated BCF. They are
	listed in order of preference, with greater preference and lesser uncertainty
	scores given to those listed first.
	BCF, BAF, Kow	Score Values
	> 100,000	5
	> 10,000 to 100,000	4
	> 1000 to 10,000	3
	> 100 to 1000	2
	< or = 100	1
	Data types are listed below with their associated uncertainty scores.
	Enter the uncertainty score into the yellow box (cell C80) below next to
	"Uncertainty Score." Enter the score from the yellow box above
	into the yellow box below (cell C79) next to "Chemical Score."
	Uncertainty Scores
	Measured BAF	1
	Measured BCF	1
	Kow	2
	Estimated BAF	3
	Estimated BCF	4
	Bioaccumulation Scores
	Chemical Score:	3
	Uncertainty Score:	1	1
	Go to Environmental Persistence
	ENVIRONMENTAL PERSISTENCE
	Half-life in Biota	Half-life in Air	Half-life in Soil	Half-life in Sediment	Half-life in Water	Score Values
	> 100 days	> 100 days	> 100 days	> 100 days	> 100 days	5
	> 50 to 100 days	> 50 to 100 days	> 50 to 100 days	> 50 to 100 days	> 50 to 100 days	4
	> 20 to 50 days	> 20 to 50 days	> 20 to 50 days	> 20 to 50 days	> 20 to 50 days	3
	4 to 20 days	4 to 20 days	4 to 20 days	4 to 20 days	4 to 20 days	2
	< 4 days	< 4 days	< 4 days	< 4 days	< 4 days	1
	A half-life value is required for each subcategory. If a value is not available for a particular subcategory,
	go to a multi-media model to estimate the half-life. Determine a score for each subcategory.
	Then record the single greatest score among the five subcategories into the yellow score box below next
	to "Chemical Score" (cell C118). One uncertainty point is assessed for each subcategory in which an estimated value
	is used, and two points for each category for which no value is available, for a possible total of ten
	uncertainty points. Enter the uncertainty score in the yellow box below next to "Uncertainty Score" (cell C119).
	Environmental Persistence Scores
	Chemical Score:	5
	Uncertainty Score:	3	3
	If the Chemical Score is 1 or 2, go to ACUTE TOXICITY. If no Chemical Score is
	available for any of the subcategories, or if the Chemical Score is 3, 4, or 5, go
	to CHRONIC TOXICITY.
	If the chemical is not persistent, is there continuous environmental loading?
	Are there any significant metabolites? Score them as as well.
			ACUTE TERRESTRIAL TOXICITY
	Plants	Mammals	Herps	Birds	Invertebrates	Score Values
	ED50 or LD50	Oral ED50 or LD50	Oral ED50 or LD50	Oral ED50 or LD50	ED50 or LD50
	(kg/ha or lb/acre)	(mg/kg/d)	(mg/kg/d)	(mg/kg/d)	(mg/kg)
	< or = 0.1	< or = 5	< or = 5	< or = 5	< or = 5	5
	> 0.1 to 1	> 5 to 50	> 5 to 50	> 5 to 50	> 5 to 50	4
	> 1 to 10	> 50 to 500	> 50 to 500	> 50 to 500	> 50 to 500	3
	> 10 to 100	> 500 to 5000	> 500 to 5000	> 500 to 5000	> 500 to 5000	2
	> 100	> 5000	> 5000	> 5000	> 5000	1
	A toxicity score is required for each subcategory in the yellow box above. Determine a score for
	each subcategory, then record the single greatest score among the five subcategories in the yellow
	score box below next to "Chemical Score" (C168). An uncertainty point is assigned for each
	subcategory for which no toxicity value is available, for a possible total of five uncertainty points.
	Enter the uncertainty points in the yellow box below, next to "Uncertainty Score" (C169).
	Acute Terrestrial Toxicity Scores
	Chemical Score:
	Uncertainty Score:
	Composite Score:	0
			ACUTE AQUATIC TOXICITY
	Plants	Amphibians	Warm Water Fish	Cold Water Fish	Invertebrates	Score Values
	EC50 or LC50	EC50 or LC50	EC50 or LC50	EC50 or LC50	EC50 or LC50
	(mg/L)	(mg/L)	(mg/L)	(mg/L)	(mg/L)
	< or = 1	< or = 1	< or = 1	< or = 1	< or = 1	5
	> 1 to 10	> 1 to 10	> 1 to 10	> 1 to 10	> 1 to 10	4
	> 10 to 100	> 10 to 100	> 10 to 100	> 10 to 100	> 10 to 100	3
	> 100 to 1000	> 100 to 1000	> 100 to 1000	> 100 to 1000	> 100 to 1000	2
	> 1000	> 1000	> 1000	> 1000	> 1000	1
	A toxicity score is required for each subcategory in the yellow box above. Determine a score for
	each subcategory, then record the single greatest score among the five subcategories in the yellow
	score box below next to "Chemical Score" (C202) An uncertainty point is assigned for each
	subcategory for which no toxicity value is available, for a possible total of five uncertainty points.
	Enter the uncertainty points in the yellow box below, next to "Uncertainty Score" (C203).
	Acute Aquatic Toxicity Scores
	Chemical Score:
	Uncertainty Score:
	Composite Score:	0
	Total Acute Toxicity = Acute Terrestrial Toxicity + Acute Aquatic Toxicity
	Total Acute Toxicity Scores
	Chemical Score:	0
	Uncertainty Score:	0
	Composite Score:	0
	STOP. Go to FINAL SCORES.
	See the Navigator in LOTUS.
	SUBCHRONIC/ CHRONIC TERRESTRIAL TOXICITY
	All terrestrial chronic toxicity LO(A)EL values should be corrected with a
	severity factor. Multiply the LO(A)EL (mg/kg/d) by 0.1 for severe effects or by
	0.3 for moderate effects. Then score the chemical by using the corrected
	LO(A)EL. Where a LO(A)EL and NO(A)EL are both available from the same
	study, the NO(A)EL is preferred. If NO(A)EL or LO(A)EL values are available
	from different studies for the same category, the least value is preferred.
	Plants	Mammals *		Reptiles and Amphibians (Herps) *		Birds*		Invertebrates	Score Values
	LO(A)EL or NO(A)EL	LO(A)EL	> or = 90 d NO(A)EL	LO(A)EL	> or = 90 d NO(A)EL	LO(A)EL	> or = 90 d NO(A)EL	LO(A)EL or NO(A)EL
	(kg/ha or lb/acre)	(mg/kg/d)	(mg/kg/d)	(mg/kg/d)	(mg/kg/d)	(mg/kg/d)	(mg/kg/d)	(mg/kg)
	< or = 0.1	< or = 10	< or = 1	< or = 10	< or = 1	< or = 10	< or = 1	< or = 10	5
	> 0.1 to 1	> 10 to 100	> 1 to 10	> 10 to 100	> 1 to 10	> 10 to 100	> 1 to 10	> 10 to 100	4
	> 1 to 10	> 100 to 1000	> 10 to 100	> 100 to 1000	> 10 to 100	> 100 to 1000	> 10 to 100	> 100 to 1000	3
	> 10 to 100	> 1000 to 5000	> 100 to 1000	> 1000 to 5000	> 100 to 1000	> 1000 to 5000	> 100 to 1000	> 1000 to 5000	2
	> 100	> 5000	> 1000	> 5000	> 1000	> 5000	> 1000	> 5000	1
	A toxicity score is required for each subcategory in the yellow box above. Determine a score for
	each subcategory, then record the single greatest score among the five subcategories in the yellow
	score box below next to "Chemical Score" (C263). An uncertainty point is assigned for each
	subcategory for which no toxicity value is available, for a possible total of five uncertainty points.
	Enter the uncertainty points in the yellow box below, next to "Uncertainty Score" (C264).
	Chronic Terrestrial Toxicity Scores			* NOTE: When studies of > or = 90 days are not available, repeated-dose studies of lesser duration (> or = 28 days) may be
				used. For these shorter term studies, criteria dosage levels for scoring should be increased by a factor of 3 unless data
	Chemical Score:	5		indicate that steady state test conditions (equilibrium) have been reached and the expected critical effect may be
	Uncertainty Score:	1		adequately evaluated from exposures of less than 90 days.
	Composite Score:	6
	SUBCHRONIC/ CHRONIC AQUATIC TOXICITY
	Plants	Amphibians	Warm Water Fish	Cold Water Fish	Invertebrates	Score Values
	MATC, NOEC, LOEC	MATC, NOEC, LOEC	MATC, NOEC, LOEC	MATC, NOEC, LOEC	MATC, NOEC, LOEC
	(mg/L)	(mg/L)	(mg/L)	(mg/L)	(mg/L)
	< or = 0.1	< or = 0.1	< or = 0.1	< or = 0.1	< or = 10	5
	> 0.1 to 1	> 0.1 to 1	> 0.1 to 1	> 0.1 to 1	> 10 to 100	4
	> 1 to 10	> 1 to 10	> 1 to 10	> 1 to 10	> 100 to 1000	3
	> 10 to 100	> 10 to 100	> 10 to 100	> 10 to 100	> 1000 to 5000	2
	> 100	> 100	> 100	> 100	> 5000	1
	A toxicity score is required for each subcategory in the yellow box above. Determine a score for
	each subcategory, then record the single greatest score among the five subcategories in the yellow
	score box below next to "Chemical Score" (C300). An uncertainty point is assigned for each
	subcategory for which no toxicity value is available, for a possible total of five uncertainty points.
	Enter the uncertainty points in the yellow box below, next to "Uncertainty Score" (C301).
	Chronic Aquatic Toxicity Scores
	Chemical Score:	4
	Uncertainty Score:	0
	Composite Score:	4
	SUBCHRONIC/ CHRONIC HUMAN TOXICITY
	Includes human epidemiological data and established rodent and simian test
	protocol data. All other test data will be scored under subchronic / chronic
	terrestrial toxicity. All LO(A)EL values should be corrected with a severity factor.
	Multiply the LO(A)EL (mg/kg/d) by 0.1 for severe effects and by 0.3 for moderate
	effects. Then score the chemical by using the corrected LO(A)EL. Where LO(A)EL
	and NO(A)EL are both available from the same study, use the NO(A)EL.
	General Toxicity *		Reproductive Toxicity		Developmental Toxicity		Carcinogenicity **	Other Toxicity ***	Score Values
	LO(A)EL	> or = 90 d NO(A)EL	LO(A)EL	> or = 90 d NO(A)EL	LO(A)EL	> or = 90 d NO(A)EL
	(mg/kg/d)	(mg/kg/d)	(mg/kg/d)	(mg/kg/d)	(mg/kg/d)	(mg/kg/d)	(mg/kg/d)	(mg/kg/d)
	< or = 10	< or = 1	< or = 10	< or = 1	< or = 10	< or = 1	See Calculations	See Calculations	5
	> 10 to 100	> 1 to 10	> 10 to 100	> 1 to 10	> 10 to 100	> 1 to 10	Box	Box and Definition	4
	> 100 to 1000	> 10 to 100	> 100 to 1000	> 10 to 100	> 100 to 1000	> 10 to 100	Below	Below	3
	> 1000 to 5000	> 100 to 1000	> 1000 to 5000	> 100 to 1000	> 1000 to 5000	> 100 to 1000			2
	> 5000	> 1000	> 5000	> 1000	> 5000	> 1000			1
	A toxicity score is required for each subcategory in the yellow box above except for the "Other
	Toxicity" subcategory. Determine a score for each subcategory, then record the single greatest score
	among the five subcategories in the yellow score box below next to "Chemical Score" (C394). An
	uncertainty point is assigned for each subcategory (except for "Other Toxicity") for which no
	toxicity value is available, for a possible total of four uncertainty points. Enter the uncertainty points in
	the yellow box below, next to "Uncertainty Score" (C395).
		* GENERAL TOXICITY: General organ system toxicity, i.e. hepatotoxicity, neurotoxicity, renal
		toxicity, etc.
		*** OTHER TOXICITY: Effects such as mutagenicity, immunotoxicity, endocrine system effects, etc.
		Where well-established test protocols may be lacking, where the level of test data is minimal, where
		whole animal test data are not readily available and predictive in vitro-type assay data must be
		considered in lieu of whole animal assays. Score values may be assigned based on narrative
		definition or description. See the sample calculation box below.
		NOTE: Lack of data in the "OTHER TOXICITY" category will NOT generate an uncertainty score for the
		subcategory. Instead, the subcategory acts as a modifier to the total toxicity score.
		STUDY DURATION: When studies of > or = 90 days are not available, repeated-dose studies of lesser
		duration (> or = 28 days) may be used. For these shorter term studies, criteria dosage levels for
		scoring should be decreased by a factor of three unless data indicate that steady state test
		conditions (equilibrium) have been reached and the expected critical effect can be evaluated
		adequately from exposures of less than 90 days.
		Alternatively, the user may elect to follow the Ontario MOEE Scoring System adjustment for study
		duration as follows:
		=> 28-89 days, multiply the criteria dosage levels by a factor of 0.1
		=> repeated doses for < 28 days, multiply the criteria dosage levels by 0.01
		Other Toxicity Calculations Box:
		Mutagenicity		Behavioral Effects		Immune System Effects		Endocrine Effects	Score Values
		Positive germ line		Severe-Irreversible		Severe-Irreversible			5
		Possible germ line		Severe-Reversible or Moderate-Irreversible		Severe-Reversible or Moderate-Irreversible			4
		Positive somatic line		Moderate-Reversible		Moderate-Reversible		High Potential	3
		Possible somatic line		Slight Effects		Slight Effects		Moderate Potential	2
		No known mutagenic effects		No Known Effects		No Known Effects		Low Potential	1
		Carcinogenicity Calculations Box:
							1/ ED10 ****	Score Values
		** For the carcinogenicity category, multiply the 1/ ED10 value by the					(mg/kg/d)
		weight of evidence value (USEPA proposed classification).
							> 45	5
		"known human carcinogen" = 3, "likely human carcinogen" = 2,					> 15 to 45	4
		and "suggestive evidence for carcinogenicity" or "conflicting data" = 1					> 5 to 15	3
							> 1.5 to 5	2
		Then use the corrected value as the 1/ ED10 to score the chemical.					< or = 1.5	1
							Return to CHRONIC HUMAN TOXICITY.
	Chronic Human Toxicity Scores						See the Navigator in LOTUS.
	Chemical Score:	5
	Uncertainty Score:	0
	Composite Score:	5
	Total Chronic Toxicity =
	Chronic Terrestrial Toxicity + Chronic Aquatic Toxicity + Chronic Human Toxicity
	Total Chronic Toxicity Scores
	Chemical Score:	14
	Uncertainty Score	1
	Composite Score:	15
	STOP. Go to FINAL SCORES.
	See the Navigator in LOTUS.
	FINAL SCORES
	Chemical Score:	37
	Uncertainty Score:	6
	Composite Score:	43

## Sheet: PFOA
	Scoring & Ranking Assessment Model (SCRAM)						Michigan State University
	J. P. Giesy & E. M. Snyder		G. K. Hurlburt & S. A. Blonde
	Zoology Dept.		Michigan Department of Environmental Quality			National Food Safety and Toxicology Center
	Natural Science Bld.		Surface Water Quality Division
	Michigan State University		Great Lakes and Environmental Assessment Section
	East Lansing, MI 48824-1222		P.O. Box 30273
			Lansing, MI 48909-7773
	Tel: 517-353-2000
	email: JGIESY@AOL.COM
	http://www.msu.edu/user/giesy
	Version 9: Updated February 2, 2000		@ Copyright John P. Giesy & Erin M. Snyder, 2000
	Password is doggedly defined
			Background information and instructions related to the			The web sites to obtain the four published articles are:
			use of SCRAM have been published as a series of four			Environ. Sci. & Pollut. Res., Vol. 7, 2000
			journal articles. You may download PDF files of these			ESPR No. 1) http://dx.doi.org/10.1065/espr199910.009
			articles, courtesy of the publisher of Environmental			ESPR No. 2) http://dx.doi.org/10.1065/espr199910.010
			Science & Pollution Research (ESPR)			ESPR No. 3) http://dx.doi.org/10.1065/espr199910.011
			Ecomed Publishers, D-86899 Landsberg. Germany.			ESPR No. 4) http://dx.doi.org/10.1065/espr199910.012
	User name:	Hannah Mahoney
	Date:	2022-03-12
	Chemical name:	PFOA
	CAS number:	335-67-1
	Final	Final	Final
	Chemical Score:	Uncertainty Score:	Composite Score:
	30	5	35
	START::::::::::::
	BIOACCUMULATION
	The following types of data are acceptable for scoring bioaccumulation:
	measured BAF, measured BCF, Kow, estimated BAF, estimated BCF. They are
	listed in order of preference, with greater preference and lesser uncertainty
	scores given to those listed first.
	BCF, BAF, Kow	Score Values
	> 100,000	5
	> 10,000 to 100,000	4
	> 1000 to 10,000	3
	> 100 to 1000	2
	< or = 100	1
	Data types are listed below with their associated uncertainty scores.
	Enter the uncertainty score into the yellow box (cell C80) below next to
	"Uncertainty Score." Enter the score from the yellow box above
	into the yellow box below (cell C79) next to "Chemical Score."
	Uncertainty Scores
	Measured BAF	1
	Measured BCF	1
	Kow	2
	Estimated BAF	3
	Estimated BCF	4
	Bioaccumulation Scores
	Chemical Score:	2
	Uncertainty Score:	1	1
	Go to Environmental Persistence
	ENVIRONMENTAL PERSISTENCE
	Half-life in Biota	Half-life in Air	Half-life in Soil	Half-life in Sediment	Half-life in Water	Score Values
	> 100 days	> 100 days	> 100 days	> 100 days	> 100 days	5
	> 50 to 100 days	> 50 to 100 days	> 50 to 100 days	> 50 to 100 days	> 50 to 100 days	4
	> 20 to 50 days	> 20 to 50 days	> 20 to 50 days	> 20 to 50 days	> 20 to 50 days	3
	4 to 20 days	4 to 20 days	4 to 20 days	4 to 20 days	4 to 20 days	2
	< 4 days	< 4 days	< 4 days	< 4 days	< 4 days	1
	A half-life value is required for each subcategory. If a value is not available for a particular subcategory,
	go to a multi-media model to estimate the half-life. Determine a score for each subcategory.
	Then record the single greatest score among the five subcategories into the yellow score box below next
	to "Chemical Score" (cell C118). One uncertainty point is assessed for each subcategory in which an estimated value
	is used, and two points for each category for which no value is available, for a possible total of ten
	uncertainty points. Enter the uncertainty score in the yellow box below next to "Uncertainty Score" (cell C119).
	Environmental Persistence Scores
	Chemical Score:	5
	Uncertainty Score:	3	3
	If the Chemical Score is 1 or 2, go to ACUTE TOXICITY. If no Chemical Score is
	available for any of the subcategories, or if the Chemical Score is 3, 4, or 5, go
	to CHRONIC TOXICITY.
	If the chemical is not persistent, is there continuous environmental loading?
	Are there any significant metabolites? Score them as as well.
			ACUTE TERRESTRIAL TOXICITY
	Plants	Mammals	Herps	Birds	Invertebrates	Score Values
	ED50 or LD50	Oral ED50 or LD50	Oral ED50 or LD50	Oral ED50 or LD50	ED50 or LD50
	(kg/ha or lb/acre)	(mg/kg/d)	(mg/kg/d)	(mg/kg/d)	(mg/kg)
	< or = 0.1	< or = 5	< or = 5	< or = 5	< or = 5	5
	> 0.1 to 1	> 5 to 50	> 5 to 50	> 5 to 50	> 5 to 50	4
	> 1 to 10	> 50 to 500	> 50 to 500	> 50 to 500	> 50 to 500	3
	> 10 to 100	> 500 to 5000	> 500 to 5000	> 500 to 5000	> 500 to 5000	2
	> 100	> 5000	> 5000	> 5000	> 5000	1
	A toxicity score is required for each subcategory in the yellow box above. Determine a score for
	each subcategory, then record the single greatest score among the five subcategories in the yellow
	score box below next to "Chemical Score" (C168). An uncertainty point is assigned for each
	subcategory for which no toxicity value is available, for a possible total of five uncertainty points.
	Enter the uncertainty points in the yellow box below, next to "Uncertainty Score" (C169).
	Acute Terrestrial Toxicity Scores
	Chemical Score:
	Uncertainty Score:
	Composite Score:	0
			ACUTE AQUATIC TOXICITY
	Plants	Amphibians	Warm Water Fish	Cold Water Fish	Invertebrates	Score Values
	EC50 or LC50	EC50 or LC50	EC50 or LC50	EC50 or LC50	EC50 or LC50
	(mg/L)	(mg/L)	(mg/L)	(mg/L)	(mg/L)
	< or = 1	< or = 1	< or = 1	< or = 1	< or = 1	5
	> 1 to 10	> 1 to 10	> 1 to 10	> 1 to 10	> 1 to 10	4
	> 10 to 100	> 10 to 100	> 10 to 100	> 10 to 100	> 10 to 100	3
	> 100 to 1000	> 100 to 1000	> 100 to 1000	> 100 to 1000	> 100 to 1000	2
	> 1000	> 1000	> 1000	> 1000	> 1000	1
	A toxicity score is required for each subcategory in the yellow box above. Determine a score for
	each subcategory, then record the single greatest score among the five subcategories in the yellow
	score box below next to "Chemical Score" (C202) An uncertainty point is assigned for each
	subcategory for which no toxicity value is available, for a possible total of five uncertainty points.
	Enter the uncertainty points in the yellow box below, next to "Uncertainty Score" (C203).
	Acute Aquatic Toxicity Scores
	Chemical Score:
	Uncertainty Score:
	Composite Score:	0
	Total Acute Toxicity = Acute Terrestrial Toxicity + Acute Aquatic Toxicity
	Total Acute Toxicity Scores
	Chemical Score:	0
	Uncertainty Score:	0
	Composite Score:	0
	STOP. Go to FINAL SCORES.
	See the Navigator in LOTUS.
	SUBCHRONIC/ CHRONIC TERRESTRIAL TOXICITY
	All terrestrial chronic toxicity LO(A)EL values should be corrected with a
	severity factor. Multiply the LO(A)EL (mg/kg/d) by 0.1 for severe effects or by
	0.3 for moderate effects. Then score the chemical by using the corrected
	LO(A)EL. Where a LO(A)EL and NO(A)EL are both available from the same
	study, the NO(A)EL is preferred. If NO(A)EL or LO(A)EL values are available
	from different studies for the same category, the least value is preferred.
	Plants	Mammals *		Reptiles and Amphibians (Herps) *		Birds*		Invertebrates	Score Values
	LO(A)EL or NO(A)EL	LO(A)EL	> or = 90 d NO(A)EL	LO(A)EL	> or = 90 d NO(A)EL	LO(A)EL	> or = 90 d NO(A)EL	LO(A)EL or NO(A)EL
	(kg/ha or lb/acre)	(mg/kg/d)	(mg/kg/d)	(mg/kg/d)	(mg/kg/d)	(mg/kg/d)	(mg/kg/d)	(mg/kg)
	< or = 0.1	< or = 10	< or = 1	< or = 10	< or = 1	< or = 10	< or = 1	< or = 10	5
	> 0.1 to 1	> 10 to 100	> 1 to 10	> 10 to 100	> 1 to 10	> 10 to 100	> 1 to 10	> 10 to 100	4
	> 1 to 10	> 100 to 1000	> 10 to 100	> 100 to 1000	> 10 to 100	> 100 to 1000	> 10 to 100	> 100 to 1000	3
	> 10 to 100	> 1000 to 5000	> 100 to 1000	> 1000 to 5000	> 100 to 1000	> 1000 to 5000	> 100 to 1000	> 1000 to 5000	2
	> 100	> 5000	> 1000	> 5000	> 1000	> 5000	> 1000	> 5000	1
	A toxicity score is required for each subcategory in the yellow box above. Determine a score for
	each subcategory, then record the single greatest score among the five subcategories in the yellow
	score box below next to "Chemical Score" (C263). An uncertainty point is assigned for each
	subcategory for which no toxicity value is available, for a possible total of five uncertainty points.
	Enter the uncertainty points in the yellow box below, next to "Uncertainty Score" (C264).
	Chronic Terrestrial Toxicity Scores			* NOTE: When studies of > or = 90 days are not available, repeated-dose studies of lesser duration (> or = 28 days) may be
				used. For these shorter term studies, criteria dosage levels for scoring should be increased by a factor of 3 unless data
	Chemical Score:	5		indicate that steady state test conditions (equilibrium) have been reached and the expected critical effect may be
	Uncertainty Score:	0		adequately evaluated from exposures of less than 90 days.
	Composite Score:	5
	SUBCHRONIC/ CHRONIC AQUATIC TOXICITY
	Plants	Amphibians	Warm Water Fish	Cold Water Fish	Invertebrates	Score Values
	MATC, NOEC, LOEC	MATC, NOEC, LOEC	MATC, NOEC, LOEC	MATC, NOEC, LOEC	MATC, NOEC, LOEC
	(mg/L)	(mg/L)	(mg/L)	(mg/L)	(mg/L)
	< or = 0.1	< or = 0.1	< or = 0.1	< or = 0.1	< or = 10	5
	> 0.1 to 1	> 0.1 to 1	> 0.1 to 1	> 0.1 to 1	> 10 to 100	4
	> 1 to 10	> 1 to 10	> 1 to 10	> 1 to 10	> 100 to 1000	3
	> 10 to 100	> 10 to 100	> 10 to 100	> 10 to 100	> 1000 to 5000	2
	> 100	> 100	> 100	> 100	> 5000	1
	A toxicity score is required for each subcategory in the yellow box above. Determine a score for
	each subcategory, then record the single greatest score among the five subcategories in the yellow
	score box below next to "Chemical Score" (C300). An uncertainty point is assigned for each
	subcategory for which no toxicity value is available, for a possible total of five uncertainty points.
	Enter the uncertainty points in the yellow box below, next to "Uncertainty Score" (C301).
	Chronic Aquatic Toxicity Scores
	Chemical Score:	5
	Uncertainty Score:	0
	Composite Score:	5
	SUBCHRONIC/ CHRONIC HUMAN TOXICITY
	Includes human epidemiological data and established rodent and simian test
	protocol data. All other test data will be scored under subchronic / chronic
	terrestrial toxicity. All LO(A)EL values should be corrected with a severity factor.
	Multiply the LO(A)EL (mg/kg/d) by 0.1 for severe effects and by 0.3 for moderate
	effects. Then score the chemical by using the corrected LO(A)EL. Where LO(A)EL
	and NO(A)EL are both available from the same study, use the NO(A)EL.
	General Toxicity *		Reproductive Toxicity		Developmental Toxicity		Carcinogenicity **	Other Toxicity ***	Score Values
	LO(A)EL	> or = 90 d NO(A)EL	LO(A)EL	> or = 90 d NO(A)EL	LO(A)EL	> or = 90 d NO(A)EL
	(mg/kg/d)	(mg/kg/d)	(mg/kg/d)	(mg/kg/d)	(mg/kg/d)	(mg/kg/d)	(mg/kg/d)	(mg/kg/d)
	< or = 10	< or = 1	< or = 10	< or = 1	< or = 10	< or = 1	See Calculations	See Calculations	5
	> 10 to 100	> 1 to 10	> 10 to 100	> 1 to 10	> 10 to 100	> 1 to 10	Box	Box and Definition	4
	> 100 to 1000	> 10 to 100	> 100 to 1000	> 10 to 100	> 100 to 1000	> 10 to 100	Below	Below	3
	> 1000 to 5000	> 100 to 1000	> 1000 to 5000	> 100 to 1000	> 1000 to 5000	> 100 to 1000			2
	> 5000	> 1000	> 5000	> 1000	> 5000	> 1000			1
	A toxicity score is required for each subcategory in the yellow box above except for the "Other
	Toxicity" subcategory. Determine a score for each subcategory, then record the single greatest score
	among the five subcategories in the yellow score box below next to "Chemical Score" (C394). An
	uncertainty point is assigned for each subcategory (except for "Other Toxicity") for which no
	toxicity value is available, for a possible total of four uncertainty points. Enter the uncertainty points in
	the yellow box below, next to "Uncertainty Score" (C395).
		* GENERAL TOXICITY: General organ system toxicity, i.e. hepatotoxicity, neurotoxicity, renal
		toxicity, etc.
		*** OTHER TOXICITY: Effects such as mutagenicity, immunotoxicity, endocrine system effects, etc.
		Where well-established test protocols may be lacking, where the level of test data is minimal, where
		whole animal test data are not readily available and predictive in vitro-type assay data must be
		considered in lieu of whole animal assays. Score values may be assigned based on narrative
		definition or description. See the sample calculation box below.
		NOTE: Lack of data in the "OTHER TOXICITY" category will NOT generate an uncertainty score for the
		subcategory. Instead, the subcategory acts as a modifier to the total toxicity score.
		STUDY DURATION: When studies of > or = 90 days are not available, repeated-dose studies of lesser
		duration (> or = 28 days) may be used. For these shorter term studies, criteria dosage levels for
		scoring should be decreased by a factor of three unless data indicate that steady state test
		conditions (equilibrium) have been reached and the expected critical effect can be evaluated
		adequately from exposures of less than 90 days.
		Alternatively, the user may elect to follow the Ontario MOEE Scoring System adjustment for study
		duration as follows:
		=> 28-89 days, multiply the criteria dosage levels by a factor of 0.1
		=> repeated doses for < 28 days, multiply the criteria dosage levels by 0.01
		Other Toxicity Calculations Box:
		Mutagenicity		Behavioral Effects		Immune System Effects		Endocrine Effects	Score Values
		Positive germ line		Severe-Irreversible		Severe-Irreversible			5
		Possible germ line		Severe-Reversible or Moderate-Irreversible		Severe-Reversible or Moderate-Irreversible			4
		Positive somatic line		Moderate-Reversible		Moderate-Reversible		High Potential	3
		Possible somatic line		Slight Effects		Slight Effects		Moderate Potential	2
		No known mutagenic effects		No Known Effects		No Known Effects		Low Potential	1
		Carcinogenicity Calculations Box:
							1/ ED10 ****	Score Values
		** For the carcinogenicity category, multiply the 1/ ED10 value by the					(mg/kg/d)
		weight of evidence value (USEPA proposed classification).
							> 45	5
		"known human carcinogen" = 3, "likely human carcinogen" = 2,					> 15 to 45	4
		and "suggestive evidence for carcinogenicity" or "conflicting data" = 1					> 5 to 15	3
							> 1.5 to 5	2
		Then use the corrected value as the 1/ ED10 to score the chemical.					< or = 1.5	1
							Return to CHRONIC HUMAN TOXICITY.
	Chronic Human Toxicity Scores						See the Navigator in LOTUS.
	Chemical Score:	5
	Uncertainty Score:	0
	Composite Score:	5
	Total Chronic Toxicity =
	Chronic Terrestrial Toxicity + Chronic Aquatic Toxicity + Chronic Human Toxicity
	Total Chronic Toxicity Scores
	Chemical Score:	15
	Uncertainty Score	0
	Composite Score:	15
	STOP. Go to FINAL SCORES.
	See the Navigator in LOTUS.
	FINAL SCORES
	Chemical Score:	30
	Uncertainty Score:	5
	Composite Score:	35
